# Supplementary material for: Consensus machine learning identifies cell death gene signature for carotid artery stenosis diagnosis
Source: iScience. 2025 Dec 13;29(2):114397. doi: 10.1016/j.isci.2025.114397 (PMC12874109; doi:10.1016/j.isci.2025.114397)
Supplement: Table S1. Basic information of patients for single-cell sequencing samples [file mmc3.xlsx]

## Sheet: ZZ_Cohort 
Table 1: Basic information of patients in the ZZ_Cohort
Patient ID	Sex	Age	Operated Side	Group
1	Male	53	Right	CAS
2	Male	50	Right	CAS
3	Male	67	Right	CAS
4	Female	67	Right	CAS
5	Male	66	Left	CAS
6	Male	64	Right	CAS
7	Male	77	Right	CAS
8	Male	73	Right	CAS
9	Male	58	Left	CAS
10	Female	64	Right	CAS
11	Male	76	Right	CAS
12	Male	67	Right	CAS
13	Female	71	Right	CAS
14	Male	56	Right	CAS
15	Male	63	Left	CAS
16	Male	63	Left	CAS
17	Male	59	Left	CAS
18	Male	62	Left	CAS
19	Male	75	Right	CAS
20	Male	69	Right	CAS
21	Female	65	Left	CAS
22	Male	63	Right	CAS
23	Male	63	Left	CAS
24	Male	55	Right	CAS
25	Male	55	Right	CAS
26	Male	55	Right	CAS
27	Male	51	Left	CAS
28	Male	70	Right	CAS
29	Male	73	Right	CAS
30	Female	67	Left	CAS
31	Male	64	Right	CAS
32	Male	55	Right	CAS
33	Male	68	Right	CAS
34	Male	67	Left	CAS
35	Male	71	Left	CAS
36	Male	55	Left	CAS
37	Male	62	Left	CAS
38	Male	54	Right	CAS
39	Female	54	Right	CAS
40	Female	69	Left	CAS
41	Male	57	Left	CAS
42	Male	70	Left	CAS
43	Male	52	Right	CAS
44	Male	67	Right	CAS
45	Male	66	Right	CAS
46	Male	51	Right	CAS
47	Male	53	Right	Con
48	Male	50	Right	Con
49	Male	67	Right	Con
50	Female	67	Right	Con
51	Male	66	Left	Con
52	Male	64	Right	Con
53	Male	77	Right	Con
54	Male	73	Right	Con
55	Male	58	Left	Con
56	Female	64	Right	Con
57	Male	76	Right	Con
58	Male	67	Right	Con
59	Female	71	Right	Con
60	Male	56	Right	Con
61	Male	63	Left	Con
62	Male	63	Left	Con
63	Male	59	Left	Con
64	Male	62	Left	Con
65	Male	75	Right	Con
66	Male	69	Right	Con
67	Female	65	Left	Con
68	Male	63	Right	Con
69	Male	63	Left	Con
70	Male	55	Right	Con
71	Male	55	Right	Con
72	Male	55	Right	Con
73	Male	51	Left	Con
74	Male	70	Right	Con
75	Male	73	Right	Con
76	Female	67	Left	Con
77	Male	64	Right	Con
78	Male	55	Right	Con

## Sheet: Single cell sequencing
Table 1: Basic information of patients for single-cell sequencing samples
Patient ID	Sex	Age	Operated Side	Group
1	Male	67	Right	CAS-Sym
2	Male	74	Right	CAS-Sym
3	Male	62	Left	CAS-Sym
4	Male	44	Right	CAS-Sym
5	Male	69	Right	CAS-Sym
6	Male	58	Left	CAS-Sym
7	Female	71	Right	Con
8	Male	69	Left	Con
9	Male	67	Left	Con
10	Male	50	Right	Con
11	Male	64	Right	Con
12	Male	68	Left	Con

## Sheet: Protein sequencing
Table 1: Basic information of patients for protein sequencing samples
Patient ID	Sex	Age	Operated Side	Group
1	Male	67	Right	CAS-Plaque
2	Male	73	Right	CAS-Plaque
3	Male	76	Right	CAS-Plaque
4	Female	71	Right	CAS-Plaque
5	Male	63	Left	CAS-Plaque
6	Male	67	Right	Con
7	Male	73	Right	Con
8	Male	76	Right	Con
9	Female	71	Right	Con
10	Male	63	Left	Con
