# Supplementary material for: Consensus machine learning identifies cell death gene signature for carotid artery stenosis diagnosis
Source: iScience. 2025 Dec 13;29(2):114397. doi: 10.1016/j.isci.2025.114397 (PMC12874109; doi:10.1016/j.isci.2025.114397)
Supplement: Table S2. List and Processing of GEO Data Sets [file mmc4.xlsx]

## Sheet: Sheet1
Table 2:List and Processing of GEO Data Sets.
Accession	GPL	Species	Number	PMID	Country	Link	Control tissue	Disease tissue
GSE100927	GPL17077	human	41	29500419	France	https://www.ncbi.nlm.nih.gov/geo/query/acc.cgi?acc=GSE100927	non-atherosclerotic vascular tissue	Carotid artery plaque
GSE111782	GPL571	human	50	30335165	USA	https://www.ncbi.nlm.nih.gov/geo/query/acc.cgi?acc=GSE111782	non-atherosclerotic vascular tissue	Carotid artery plaque
GSE118481	GPL10558	human	56	NA	UK	https://www.ncbi.nlm.nih.gov/geo/query/acc.cgi?acc=GSE118481	non-atherosclerotic vascular tissue	Carotid artery plaque
GSE163154	GPL6104	human	75	34185408	Sweden	https://www.ncbi.nlm.nih.gov/geo/query/acc.cgi?acc=GSE163154	non-atherosclerotic vascular tissue	Carotid artery plaque
GSE21545	GPL570	human	158	22371308	Denmark	https://www.ncbi.nlm.nih.gov/geo/query/acc.cgi?acc=GSE21545	non-atherosclerotic vascular tissue	Carotid artery plaque
GSE24495	GPL10687	human	145	22010137	USA	https://www.ncbi.nlm.nih.gov/geo/query/acc.cgi?acc=GSE24495	non-atherosclerotic vascular tissue	Carotid artery plaque
GSE28829	GPL570	human	29	22388324	Netherlands	https://www.ncbi.nlm.nih.gov/geo/query/acc.cgi?acc=GSE28829	early intimal thickening tissue	Carotid artery plaque
GSE43292	GPL6244	human	64	23660665	France	https://www.ncbi.nlm.nih.gov/geo/query/acc.cgi?acc=GSE43292	non-atherosclerotic vascular tissue	Carotid artery plaque
