# Supplementary material for: Consensus machine learning identifies cell death gene signature for carotid artery stenosis diagnosis
Source: iScience. 2025 Dec 13;29(2):114397. doi: 10.1016/j.isci.2025.114397 (PMC12874109; doi:10.1016/j.isci.2025.114397)
Supplement: Table S3. Gene lists for 12 cell death modalities [file mmc5.xlsx]

## Sheet: Apoptosis
Gene List
AATF
ABL1
ACAA2
ACKR3
ACVR1
ACVR1B
ADORA1
AEN
AGT
AGTR2
AIFM1
AKT1
ANXA6
APAF1
APPL1
AR
ARHGEF2
ARL6IP5
ARMC10
ARRB2
ASAH2
ATF3
ATF4
ATM
ATP2A1
ATP2A3
ATP5IF1
AVP
BAD
BAG3
BAG5
BAG6
BAK1
BAX
BBC3
BCAP31
BCL10
BCL2
BCL2A1
BCL2L1
BCL2L10
BCL2L11
BCL2L12
BCL2L14
BCL2L2
BCL3
BCLAF1
BDKRB2
BDNF
BECN1
BID
BIK
BIRC6
BLOC1S2
BMF
BMP4
BMP5
BMPR1B
BNIP3
BNIP3L
BOK
BRCA1
BRCA2
BRSK2
BTK
CAAP1
CASP1
CASP10
CASP12
CASP2
CASP3
CASP4
CASP5
CASP8
CASP8AP2
CASP9
CAV1
CCAR2
CCK
CD14
CD24
CD27
CD28
CD38
CD3E
CD44
CD5
CD70
CD74
CDIP1
CDKN1A
CDKN2D
CEBPB
CFLAR
CHAC1
CHCHD10
CHEK2
CIB1
CIDEB
CLU
COA8
COL2A1
CRADD
CREB3
CREB3L1
CRH
CRIP1
CSF2
CSNK2A1
CSNK2A2
CTH
CTNNA1
CTSC
CTTN
CUL1
CUL2
CUL3
CUL4A
CUL5
CX3CL1
CX3CR1
CXCL12
CYLD
CYP1B1
DAB2IP
DAP
DAP3
DAPK1
DAPK2
DAPK3
DAPL1
DAXX
DBH
DCC
DDIAS
DDIT3
DDIT4
DDX3X
DDX47
DDX5
DEDD
DEDD2
DELE1
DEPTOR
DIABLO
DIDO1
DNAJA1
DNAJC10
DNM1L
DPF2
DYRK2
E2F1
E2F2
EDA2R
EIF2AK3
ELL3
ENO1
EP300
EPHA2
EPO
ERBB3
ERCC6
ERN1
ERN2
ERO1A
ERP29
EYA1
EYA2
EYA3
EYA4
FADD
FAF1
FAIM
FAIM2
FAM162A
FAS
FASLG
FASTK
FBH1
FBXW7
FEM1B
FGA
FGB
FGF10
FGFR1
FGFR3
FGG
FHIT
FIGNL1
FIS1
FNIP2
FXN
FYN
FZD9
G0S2
GABARAP
GATA1
GATA4
GCLM
GDNF
GFRAL
GGCT
GHITM
GNAI2
GNAI3
GPER1
GPX1
GRINA
GSDME
GSK3A
GSK3B
GSKIP
GSTP1
GZMB
HDAC1
HERPUD1
HGF
HIC1
HIF1A
HINT1
HIP1
HIP1R
HIPK1
HIPK2
HMGB2
HMOX1
HNRNPK
HRAS
HRK
HSPA1A
HSPA1B
HSPB1
HTRA2
HTT
HYAL2
HYOU1
ICAM1
IFI16
IFI27
IFI27L1
IFI27L2
IFI6
IFNB1
IFNG
IGF1
IKBKE
IL12A
IL19
IL1A
IL1B
IL2
IL20RA
IL33
IL4
IL6R
IL7
INCA1
ING2
ING5
INHBA
INHBB
INS
ITGA6
ITGAM
ITGAV
ITM2C
ITPR1
ITPRIP
IVNS1ABP
JAK2
JMY
JUN
KDM1A
KITLG
KRT18
KRT8
LCK
LGALS12
LGALS3
LRRK2
LTBR
LY96
MADD
MAEL
MAGEA3
MAP2K5
MAP3K5
MAPK7
MAPK8
MAPK8IP1
MAPK8IP2
MAPK9
MARCHF7
MAZ
MCL1
MDM2
MELK
MFF
MIF
MIR132
MIR15A
MIR16-1
MIR17
MIR198
MIR21
MIR210
MIR221
MIR222
MIR26B
MIR27B
MIR449A
MKNK2
MLH1
MLLT11
MMP9
MNT
MOAP1
MPV17L
MSH2
MSH6
MSX1
MUC1
MUL1
MYBBP1A
NACC2
NANOS3
NBN
NCK1
NCK2
NDUFA13
NDUFS3
NFATC4
NFE2L2
NGF
NGFR
NKX3-1
NLE1
NME5
NMT1
NOC2L
NOG
NOL3
NONO
NOS3
NOX1
NR4A2
NUPR1
OPA1
P2RX4
P2RX7
P4HB
PAK2
PAK5
PARK7
PARP1
PARP2
PAWR
PCGF2
PDCD10
PDCD5
PDCD6
PDIA3
PDK1
PDK2
PDPK1
PDX1
PEA15
PELI3
PERP
PF4
PHIP
PHLDA3
PIAS4
PIDD1
PIH1D1
PIK3R1
PINK1
PLAGL2
PLAUR
PLEKHF1
PLSCR3
PMAIP1
PML
POLB
POU4F1
POU4F2
PPARD
PPIA
PPIF
PPM1F
PPP1CA
PPP1R13B
PPP1R15A
PPP2R1B
PPP3CC
PPP3R1
PRDX2
PRELID1
PRKCA
PRKCD
PRKDC
PRKN
PRKRA
PRODH
PSEN1
PSMD10
PSME3
PTEN
PTGIS
PTH
PTPMT1
PTPN1
PTPN2
PTPRC
PTTG1IP
PYCARD
QARS1
RACK1
RAFI
RB1
RB1CC1
RBCK1
RELA
RET
RFFL
RHOT1
RHOT2
RIPK1
RIPK3
RNF183
RNF186
RNF34
RNF41
RPL11
RPL26
RPS27L
RPS3
RPS6KB1
RPS7
RRP8
RTKN2
RTL10
S100A8
S100A9
SCG2
SCN2A
SCRT2
SELENOK
SELENOS
SENP1
SEPTIN4
SERINC3
SERPINE1
SFN
SFPQ
SFRP1
SFRP2
SGMS1
SGPL1
SGPP1
SH3RF1
SHH
SHISA5
SIAH1
SIAH2
SIRT1
SIVA1
SKIL
SLC25A5
SLC35F6
SLC9A3R1
SMAD3
SNAI1
SNAI2
SNW1
SOD1
SOD2
SORT1
SP100
SRC
SRPX
SST
SSTR3
ST20
STK11
STK24
STK25
STK3
STK4
STRADB
STX4
STYXL1
SYVN1
TAF9
TAF9B
TCF7L2
TERT
TFDP1
TFDP2
TFPT
TGFB1
TGFB2
TGFBR1
THBS1
TICAM1
TICAM2
TIMM50
TIMP3
TLR3
TLR4
TM2D1
TMBIM1
TMBIM6
TMC8
TMEM102
TMEM109
TMEM117
TMEM14A
TMEM161A
TNF
TNFAIP3
TNFRSF10A
TNFRSF10B
TNFRSF10C
TNFRSF12A
TNFRSF1A
TNFRSF1B
TNFRSF25
TNFSF10
TNFSF12
TOPORS
TP53
TP53BP2
TP63
TP73
TPD52L1
TPT1
TRADD
TRAF1
TRAF2
TRAF7
TRAP1
TRIAP1
TRIB3
TRIM32
TRIM39
TXNDC12
TYROBP
UACA
UBB
UBE2K
UBE4B
UBQLN1
UMOD
UNC5B
URI1
USP28
USP47
VDAC2
VNN1
WDR35
WNT4
WWOX
XBP1
YAP1
YBX3
YWHAB
YWHAE
YWHAG
YWHAH
YWHAQ
YWHAZ
ZC3HC1
ZDHHC3
ZMYND11
ZNF205
ZNF385A
ZNF385B
ZNF622
ZSWIM2

## Sheet: Autophagy
Gene List
ABL1
ABL2
ACER2
ADRA1A
ADRB2
AKT1
AMBRA1
ATF6
ATG101
ATG13
ATG14
ATG2A
ATG2B
ATG5
ATG7
ATM
ATP13A2
ATP6V0A1
ATP6V0A2
ATP6V0B
ATP6V0C
ATP6V0D1
ATP6V0D2
ATP6V0E1
ATP6V0E2
ATP6V1A
ATP6V1B1
ATP6V1B2
ATP6V1C1
ATP6V1C2
ATP6V1D
ATP6V1E1
ATP6V1E2
ATP6V1G1
ATP6V1G2
ATP6V1H
AUP1
BAD
BAG3
BCL2
BCL2L11
BECN1
BMF
BNIP3
BNIP3L
BOK
C9orf72
CALCOCO2
CAMKK2
CAPN1
CAPNS1
CASP1
CASP3
CDC37
CDK5
CDK5R1
CHMP4A
CHMP4B
CISD2
CLEC16A
CLN3
CLU
CPTP
CSNK2A2
CTSA
CTTN
DAP
DAPK1
DAPK2
DAPK3
DAPL1
DCN
DDIT3
DDRGK1
DEPDC5
DEPP1
DHRSX
DNM1L
DRAM1
DRAM2
EEF1A1
EEF1A2
EIF2AK4
EIF4G1
EIF4G2
ELAPOR1
EP300
EPM2A
ERCC4
ERN1
EXOC1
EXOC4
EXOC7
EXOC8
FBXL2
FBXO7
FBXW7
FEZ1
FEZ2
FLCN
FOXK1
FOXK2
FOXO1
FOXO3
FTH11
FTL
FYCO1
FZD5
GAPDH
GATA4
GBA
GFAP
GNAI3
GOLGA2
GPR137
GPR137B
GPSM1
GSK3A
GSK3B
HAX1
HDAC6
HERC1
HGF
HIF1A
HMGB1
HMOX1
HSP90AA1
HSPA8
HSPB1
HSPB8
HTR2B
HTRA2
HTT
HUWE1
TFI16
IFNG
IKBKG
IL10
IL10RA
IL4
IRGM
ITPR1
KAT5
KAT8
KDM4A
KDR
KEAP1
KIF25
KLHL22
KLHL3
LACRT
LAMP1
LAMP2
LAMP3
LAMTOR1
LAMTOR2
LAMTOR3
LAMTOR4
LAMTOR5
LARP1
LEP
LEPR
LGALS8
LRRK2
LRSAM1
LZTS1
MAP1LC3A
MAP1LC3B
MAP1LC3C
MAP3K7
MAPK15
MAPK3
MAPK8
MAPT
MCL1
MEFV
MET
MFN2
MFSD8
MID2
MIR199A1
MIRLET7B
MLST8
MT3
MTCL1
MTDH
MTM1
MTMR3
MTMR4
MTMR8
MTMR9
MTOR
NCOA4
NEDD4
NLRP6
NOD1
NOD2
NPC1
NPRL2
NRBP2
NUPR1
OPTN
ORMDL3
OSBPL7
PAFAH1B2
PARK7
PHB2
PHF23
PIK3C2A
PIK3C3
PIK3CA
PIK3CB
PIK3R2
PIM2
PINK1
PIP4K2A
PIP4K2B
PIP4K2C
PJVK
PLEKHF1
PLK2
PLK3
POLDIP2
PRKAA1
PRKAA2
PRKAB1
PRKAB2
PRKACA
PRKAG1
PRKAG2
PRKAG3
PRKD1
PRKN
PSAP
PTPN22
PYCARD
QSOX1
RAB39B
RAB3GAP1
RAB3GAP2
RAB7A
RAB8A
RALB
RASIP1
RBICC1
RETREG1
RETREG3
RHEB
RIPK2
RMC1
RNF152
RNF41
RNF5
ROCK1
RPTOR
RRAGA
RRAGB
RRAGC
RRAGD
RUBCN
RUFY4
SCFD1
SCOC
SEC22B
SESN1
SESN2
SESN3
SH3BP4
SH3GLB1
SIRT1
SIRT2
SLC38A9
SMCR8
SMG1
SNCA
SNRNP70
SNX32
SNX5
SNX6
SOGA1
SOGA3
SPTLC1
SPTLC2
SQSTM1
SREBF1
SREBF2
STAT3
STBD1
STING1
STK11
STUB1
SUPT5H
SVIP
SYNPO2
TAB2
TAB3
TBCID14
TBCID25
TBK1
TEX264
TFEB
TICAM1
TIGAR
TLK2
TMEM150A
TMEM150B
TMEM150C
TMEM39A
TMEM39B
TMEM59
TOMM7
TP53
TP53INP1
TP53INP2
TPCN1
TPCN2
TREM2
TRIB3
TRIM13
TRIM14
TRIM21
TRIM22
TRIM27
TRIM34
TRIM38
TRIM5
TRIM6
TRIM65
TRIM68
TRIM8
TRIML1
TRIML2
TSC1
TSC2
TSPO
UBA5
UBQLN1
UBQLN2
UBQLN4
UCHL1
UFC1
UFL1
UFM1
ULK1
USP10
USP13
USP30
USP33
USP36
UVRAG
VDAC1
VPS13C
VPS13D
VPS26A
VPS26B
VPS35
WAC
WASHC1
WDFY3
WDR24
WDR41
WDR6
WDR81
WIPI2
ZC3H12A
ZKSCAN3
ZMPSTE24

## Sheet: Lysosome-dependent cell death
Gene List
ABCA2
ABCB9
ACP2
ACP5
ADGRE2
AGA
AP1B1
AP1G1
AP1M1
AP1M2
AP1S1
AP1S2
AP1S3
AP3B1
AP3B2
AP3D1
AP3M1
AP3M2
AP3S1
AP3S2
AP4B1
AP4E1
AP4M1
AP4S1
ARF1
ARL8B
ARSA
ARSB
ARSG
ASAH1
ATP10B
ATP13A2
ATP6AP1
ATP6V0A1
ATP6V0A2
ATP6V0A4
ATP6V0B
ATP6V0C
ATP6V0D1
ATP6V0D2
ATP6V1H
BLK
BLOC1S1
BLOC1S2
BORCS5
BORCS6
BTK
C12orf4
CBL
CD164
CD300A
CD63
CD68
CD84
CHGA
CLN3
CLN5
CLNK
CLTA
CLTB
CLTC
CLTCL1
CLU
CPLX2
CTNS
CTSA
CTSB
CTSC
CTSD
CTSE
CTSF
CTSG
CTSH
CTSK
CTSL
CTSO
CTSS
CTSV
CTSW
CTSZ
DEF8
DNASE2
DNASE2B
ENTPD4
FAM98A
FER
FES
FGR
FLCN
FOXF1
FTH1
FTL
FUCA1
GAA
GAB2
GALC
GALNS
GATA2
GBA
GCC2
GGA1
GGA2
GGA3
GLA
GLB1
GM2A
GNPTAB
GNPTG
GNS
GUSB
HDAC6
HEXA
HEXB
HGS
HGSNAT
HMOX1
HPS6
HSPA8
HYAL1
IDS
IDUA
IGF2R
IL13
L13RA2
IL4
IL4R
KIF1B
KIT
KXD1
LAMP1
LAMP2
LAMP3
LAMTOR1
LAPTM4A
LAPTM4B
LAPTM5
LAT
LAT2
LGALS9
LGMN
LIPA
LRRK2
LYN
M6PR
MAN2B1
MANBA
MAP1LC3A
MAP6
MCOLN1
MFSD8
MILR1
MRGPRX2
MT3
MYH9
NAGA
NAGLU
NAGPA
NAPSA
NCOA4
NDEL1
NEDD4
NEU1
NPC1
NPC2
NR4A3
PDPK1
PIK3C3
PIK3CD
PIK3CG
PIP4K2A
PIP4K2B
PIP4P1
PLA2G15
PLA2G3
PLEKHM1
PLEKHM2
PPT1
PPT2
PSAP
PSAPL1
PTGDR
PTGDS
RAB34
RAB3A
RAB7A
RAC2
RUBCNL
S100A13
SCARB2
SGSH
SLC11A1
SLCIIA2
SLC17A5
SMPD1
SNAP23
SNAPIN
SNX16
SNX4
SORL1
SORT1
SPAG9
SPHK2
SQSTM1
STXBP1
STXBP2
SUMF1
SYK
SYTL4
TCIRG1
TFEB
TMEM106B
TPP1
UNC13D
VAMP7
VAMP8
VPS33A
VPS33B
VPS4A
WASH3P
ZFYVE16

## Sheet: Necroptosis
Gene List
GLUD1
GLUD2
ALOX15
FTH1
PYG
CAPN1
CASP1
GLNA
BAX
BCL2
FADD
RIPK1
TNF
TNFRSF1A
TRADD
TRAF2
PPIA
CAPN2
HSP90A
IL1A
TNFS6
TNFRSF6
CASP8
JNK
JAK2
CAMK2
IL1B
IFNG
STAT3
IRF9
TNFSF10
TNFRSF10A
TNFRSF10B
CFLAR
XIAP
BID
AIFM1
TRPM7
IFNAR1
IFNAR2
IFNGR1
IFNGR2
TLR3
TIRP
IFNA
IFNB
TRIF
VDAC1
SLC25A4S
PPID
CYLD
RIPK3
MLKL
TRAF5
TLR4
RBCK1
HMGB1
JAK1
JAK3
TYK2
STAT1
STAT2
STAT4
STAT5A
STAT5B
STAT6
H2A
TNFAIP3
RNF31
CHMP2A
CHMP2B
VPS24
CHMP4A
CHMP4B
CHMP6
VPS4
CHMP1
CHMP5
SMPD1
PYCARD
NLRP3
ZBP1
IL33
FTL
SQSTM1
VDAC2
VDAC3
CHMP7
PGAM5
BIRC2
BIRC3
EIF2AK2
PLA2G4
DNM1L
SPATA2
FAF1
SHARPIN
NOX2
USP21
PARP1
CHMP4C

## Sheet: Ferroptosis
Gene List
ABCC1
ACACA
ACO1
ACSF2
ACSL1
ACSL3
ACSL4
ACSL5
ACSL6
AIFM2
AKR1C1
AKR1C2
AKR1C3
ALOX12
ALOX15
ALOX5
ATG5
ATG7
ATP5MC3
BACH1
CARS
CBS
CD44
CHAC1
CISD1
CP
CRYAB
CS
CYBB
DPP4
EMC2
FADS2
FANCD2
FDFT1
FTH1
FTL
FTMT
G6PD
GCLC
GCLM
GLS2
GOT1
GPX4
GSS
HMGCR
HMOX1
HSBP1
HSPB1
IREB2
KEAP1
LPCAT3
MAP1LC3A
MAP1LC3B
MAP1LC3C
MT1G
NCOA4
NFE2L2
NFS1
NOX1
NQO1
NRF2
OTUB1
PCBP1
PCBP2
PEBP1
PGD
PHKG2
PRNP
PROM2
PTGS2
RPL8
SAT1
SAT2
SLC11A2
SLC1A5
SLC39A14
SLC39A8
SLC3A2
SLC40A1
SLC7A11
SQLE
STEAP3
TF
TFRC
TP53
VDAC2
VDAC3
ZEB1

## Sheet: Pyroptosis
Gene List
BAK1
BAX
CASP1
CASP3
CASP4
CASP5
CASP6
CASP8
CASP9
CHMP2A
CHMP2B
CHMP3
CHMP4A
CHMP4B
CHMP4C
CHMP6
CHMP7
CYCS
ELANE
GPX4
GSDMB
GSDMC
GSDMD
GSDME
GZMB
HMGB1
IL18
IL1A
IL1B
IRF1
IRF2
NLRC4
NLRP1
NLRP2
NLRP3
NLRP6
NLRP7
NOD1
PLCG1
PJVK
PRKACA
PYCARD
SCAF11
TINAP
TNF
TP53
TP63
AIM2
GSDMA
IL6
NOD2
TIRAP

## Sheet: Entotic cell death
Gene List
AMPK
ATG5
ATG7
BECN1
CDC42
CDH1
CTNNA1
CYBB
MYH14
PI3KC3
RHOA
RNF146
ROCK
RUBCN
UVRAG

## Sheet: Cuproptosis
Gene List
FDX1
LIAS
LIPT1
DLD
DLAT
PDHA1
PDHB
MTF1
GLS
CDKN2A
GCSH
ATP7A
ATP7B
SLC31A1

## Sheet: Parthanatos
Gene List
PARP
MIF
AIFM1
HSP70
PAAN
ARH3
RNF146
ADPRHL2
OGG1

## Sheet: Netotic cell death
Gene List
ELANE
MMP1
MPO
CAMP
PADI4
EIPA
NCX1
MIA

[truncated: 2 more sheets: Alkaliptosis, Oxeiptosis]
