# Supplementary material for: Consensus machine learning identifies cell death gene signature for carotid artery stenosis diagnosis
Source: iScience. 2025 Dec 13;29(2):114397. doi: 10.1016/j.isci.2025.114397 (PMC12874109; doi:10.1016/j.isci.2025.114397)
Supplement: Table S4. C-index of all machine-learning models [file mmc6.xlsx]

## Sheet: Sheet1
Model	Cindex
Lasso	0.875037
Lasso+Stepglm[both]	0.849323
Lasso+RF	0.894321
Lasso+glmBoost	0.877579
Lasso+NaiveBayes	0.899712
Lasso+GBM	0.922413
Lasso+XGBoost	0.90323
Lasso+SVM	0.887085
Enet[alpha=0.1]	0.901153
Enet[alpha=0.1]+Stepglm[backward]	0.849859
Enet[alpha=0.1]+glmBoost	0.886641
Enet[alpha=0.1]+GBM	0.929435
Enet[alpha=0.1]+SVM	0.871376
Enet[alpha=0.1]+XGBoost	0.924523
Enet[alpha=0.2]	0.8938
Enet[alpha=0.2]+Stepglm[both]	0.847409
Enet[alpha=0.2]+SVM	0.872246
Enet[alpha=0.2]+XGBoost	0.914006
Enet[alpha=0.2]+glmBoost	0.885422
Enet[alpha=0.3]	0.879236
Enet[alpha=0.3]+Stepglm[backward]	0.847009
Enet[alpha=0.3]+RF	0.917643
Enet[alpha=0.3]+GBM	0.930082
Enet[alpha=0.4]	0.888529
Enet[alpha=0.4]+Stepglm[both]	0.845397
Enet[alpha=0.4]+RF	0.916845
Enet[alpha=0.5]	0.875572
Enet[alpha=0.5]+RF	0.91614
Enet[alpha=0.6]	0.870254
Enet[alpha=0.6]+Stepglm[backward]	0.845506
Enet[alpha=0.6]+Stepglm[forward]	0.865425
Enet[alpha=0.6]+RF	0.915728
Enet[alpha=0.7]	0.875952
Enet[alpha=0.7]+Stepglm[backward]	0.844657
Enet[alpha=0.7]+glmBoost	0.885577
Enet[alpha=0.8]	0.873454
Enet[alpha=0.8]+Stepglm[both]	0.84504
Enet[alpha=0.8]+glmBoost	0.882566
Enet[alpha=0.9]	0.874132
Enet[alpha=0.9]+RF	0.904532
Ridge	0.921348
Ridge+Stepglm[both]	0.863482
Stepglm[backward]	0.67142
Stepglm[backward]+RF	0.839862
Stepglm[backward]+glmBoost	0.67142
Stepglm[backward]+GBM	0.816402
Stepglm[backward]+Enet[alpha=0.1]	0.67142
Stepglm[backward]+Enet[alpha=0.2]	0.67142
Stepglm[backward]+Enet[alpha=0.3]	0.67142
Stepglm[backward]+Enet[alpha=0.5]	0.67142
Stepglm[backward]+Enet[alpha=0.6]	0.67142
Stepglm[backward]+Lasso	0.67142
Stepglm[both]+glmBoost	0.67142
Stepglm[both]+Enet[alpha=0.2]	0.67142
Stepglm[both]+Enet[alpha=0.3]	0.67142
Stepglm[both]+Enet[alpha=0.4]	0.74545
Stepglm[both]+Enet[alpha=0.6]	0.767801
Stepglm[both]+Ridge	0.67142
Stepglm[forward]+glmBoost	0.749771
Stepglm[forward]+Enet[alpha=0.1]	0.742768
Stepglm[forward]+Enet[alpha=0.3]	0.752521
Stepglm[forward]+Enet[alpha=0.5]	0.806464
Stepglm[forward]+Enet[alpha=0.6]	0.612623
Stepglm[forward]+Enet[alpha=0.8]	0.776584
Stepglm[forward]+Enet[alpha=0.9]	0.78963
glmBoost	0.890783
glmBoost+Enet[alpha=0.2]	0.891395
glmBoost+Lasso	0.89154
SVM	0.83561
SVM+Enet[alpha=0.1]	0.83561
SVM+Enet[alpha=0.3]	0.843269
SVM+Enet[alpha=0.4]	0.828011
SVM+Enet[alpha=0.5]	0.828011
SVM+Enet[alpha=0.6]	0.834963
SVM+Enet[alpha=0.8]	0.783373
SVM+Enet[alpha=0.9]	0.785962
SVM+NaiveBayes	0.876278
SVM+glmBoost	0.85399
SVM+GBM	0.880498
SVM+Lasso	0.792592
GBM+XGBoost	0.897465
GBM+glmBoost	0.865796
GBM+NaiveBayes	0.891509
GBM+Lasso	0.852523
GBM	0.87409
GBM+Enet[alpha=0.1]	0.870486
GBM+Enet[alpha=0.3]	0.884259
GBM+Enet[alpha=0.4]	0.882799
GBM+Enet[alpha=0.5]	0.878272
GBM+Enet[alpha=0.6]	0.869826
NaiveBayes	0.66609
NaiveBayes+Enet[alpha=0.1]	0.666414
NaiveBayes+Enet[alpha=0.2]	0.667765
NaiveBayes+Enet[alpha=0.5]	0.683306
NaiveBayes+Enet[alpha=0.6]	0.683306
NaiveBayes+Enet[alpha=0.7]	0.817445
NaiveBayes+Enet[alpha=0.8]	0.817445
NaiveBayes+Ridge	0.66609
XGBoost+GBM	0.85659
XGBoost+SVM	0.846221
XGBoost+NaiveBayes	0.836072
XGBoost+Enet[alpha=0.2]	0.879295
XGBoost+Enet[alpha=0.3]	0.85889
XGBoost+Enet[alpha=0.5]	0.83419
XGBoost+Enet[alpha=0.9]	0.83119
