# Supplementary material for: Consensus machine learning identifies cell death gene signature for carotid artery stenosis diagnosis
Source: iScience. 2025 Dec 13;29(2):114397. doi: 10.1016/j.isci.2025.114397 (PMC12874109; doi:10.1016/j.isci.2025.114397)
Supplement: Table S5. Hyperparameters of the final GBM [file mmc7.xlsx]

## Sheet: GBM
Table 1: Hyperparameters of the final GBM.
Hyperparameter	Value
Distribution	bernoulli
n.trees	3000
interaction.depth	3
shrinkage	0.01
n.minobsinnode	10
cv.folds	5

## Sheet: Elastic net
Table 1: Hyperparameters of the final GBM.
Hyperparameter	Value
α	0.3
λ	λ_min
Family	binomial
