# Supplementary material for: Consensus machine learning identifies cell death gene signature for carotid artery stenosis diagnosis
Source: iScience. 2025 Dec 13;29(2):114397. doi: 10.1016/j.isci.2025.114397 (PMC12874109; doi:10.1016/j.isci.2025.114397)
Supplement: Table S6. Gene list from robustness analysis using a >6-cohort threshold [file mmc8.xlsx]

## Sheet: Sheet1
Gene List
FGR
CASP10
PDK2
BID
SLC11A1
NEDD4
CDC42
FDFT1
CTTN
HMOX1
MYH9
NFATC4
JAK3
TCIRG1
TFDP2
IL1A
INHBA
ZBP1
IRF1
DPF2
GATA4
DNASE2B
BCL2A1
PLK2
HSPB8
NR4A2
LY96
NLRP3
FYCO1
MELK
GOLGA2
AR
CLTB
EXOC7
FES
PRKD1
CLN3
